# Supplementary material for: Effects of Four Days Hiking on Postural Control
Source: PLoS One. 2015 Apr 22;10(4):e0123214. doi: 10.1371/journal.pone.0123214 (PMC4406731; doi:10.1371/journal.pone.0123214)
Supplement: S1 Data — (ZIP) [file pone.0123214.s001.zip]

Archive with 13 entries (13 files):
- Dados SDA.sav
- Global_SDA_SDC.sav
- SDAx.sav
- SDAy.sav
- SDC.sav
- Short_Long_SDAx.sav
- Short_Long_SDAy.sav
- Short_long_SDC.sav
- Spectrum_interv_First.txt
- Spectrum_interv_Fourth.txt
- Spectrum_interv_Pre.txt
- Spectrum_interv_Second.txt
- Spectrum_interv_Third.txt
