# Supplementary material for: Effects of Four Days Hiking on Postural Control
Source: PLoS One. 2015 Apr 22;10(4):e0123214. doi: 10.1371/journal.pone.0123214 (PMC4406731; doi:10.1371/journal.pone.0123214)
Supplement: S1 Data — (ZIP) [file pone.0123214.s001.zip › Spectrum_interv_First.txt]

0,14893530	0,04687251	0,50819039	0,02336626	1,59437476	0,00112291	0,12954471	0,02760711	0,58818052	0,00924268	1,56276006	0,00111665
0,13970094	0,22829398	0,49648598	0,06189439	1,67047038	0,00198246	0,12898082	0,01970141	0,50852895	0,01067338	1,71839399	0,00097968
0,09686992	0,25514327	0,58261611	0,10445537	1,50530115	0,00614841	0,09557138	0,02164688	0,58071187	0,01456021	1,60462400	0,00171803
0,12122591	0,01802537	0,50683607	0,00734421	1,69636966	0,00103748	0,11033119	0,00378120	0,62768035	0,00289326	1,65299792	0,00101402
0,09103737	0,05885694	0,56316894	0,02672480	1,46752694	0,00374880	0,12566033	0,03844069	0,50994682	0,01652863	1,40496236	0,00222210
0,09780996	0,02552959	0,59952059	0,00917358	1,59808839	0,00264582	0,10869425	0,00683003	0,56050274	0,00306008	1,70055961	0,00068725
0,08607051	0,06202923	0,57254853	0,02565785	1,47464241	0,00577964	0,10443619	0,01275912	0,54873064	0,00443119	1,81392707	0,00087813
0,11144525	0,07080800	0,60515747	0,03623172	1,42910146	0,00799616	0,10264418	0,01362848	0,54084605	0,00532957	1,70785703	0,00080036
0,09865160	0,16582785	0,42511969	0,03303423	1,68590283	0,00104460	0,10133905	0,09637325	0,46983966	0,00995201	1,80945287	0,00071024
0,10814021	0,03000317	0,54788535	0,02445013	1,52420024	0,00360277	0,11370838	0,00340391	0,53136623	0,00398953	1,84808754	0,00057739
0,12054364	0,04389707	0,55772416	0,02507448	1,61631301	0,00200762	0,10404811	0,05354612	0,56782769	0,01194949	1,65180800	0,00156576
0,09337787	0,03276537	0,58261550	0,01464261	1,65256621	0,00160009	0,08883109	0,01042980	0,52238014	0,00535122	1,73394094	0,00070254
0,10779391	0,03774036	0,52130859	0,00820433	1,52144980	0,00166612	0,13876678	0,02297899	0,47923334	0,00729009	1,71066612	0,00052791
0,07721414	0,10238780	0,50509829	0,01947327	1,69308819	0,00094139	0,09447601	0,12510806	0,51857225	0,01668261	1,52683465	0,00121057
0,10625255	0,12075327	0,59524771	0,03426560	1,55457163	0,00396435	0,07028739	0,02241370	0,56774027	0,00537185	1,72586019	0,00067859
0,12543595	0,04423634	0,51962910	0,02125845	1,57922831	0,00184244	0,10211301	0,00675297	0,57389430	0,00540533	1,76209313	0,00077499
0,10170765	0,07108586	0,64537817	0,01513025	1,46564171	0,00417434	0,08222340	0,01889770	0,54496275	0,00365305	1,74143506	0,00056339
0,10141318	0,02447234	0,49610680	0,01931093	1,74191566	0,00169390	0,10658229	0,02197077	0,56409258	0,00747307	1,74711087	0,00155125
0,10204104	0,09923955	0,55579152	0,03092488	1,46059109	0,00658525	0,08439984	0,04061739	0,58607145	0,02171001	1,44658930	0,00761598
0,09849013	0,07238388	0,57015592	0,01791579	1,63396686	0,00191404	0,09739367	0,03043018	0,60138488	0,01505105	1,52676341	0,00248927
0,09409065	0,13095485	0,59179449	0,02978301	1,53993413	0,00386186	0,07560182	0,02006536	0,60342132	0,00890083	1,65870137	0,00164561
0,10917697	0,16025513	0,50983887	0,03760254	1,60984541	0,00400163	0,08066040	0,04581629	0,57267742	0,00976685	1,66729926	0,00147935
0,13492787	0,02731592	0,51295395	0,01767901	1,54273738	0,00372691	0,07698294	0,01725855	0,53715962	0,00451403	1,74421891	0,00089518
0,09487487	0,09390228	0,51152930	0,02492026	1,56916586	0,00143950	0,09747592	0,01882989	0,56034978	0,00556041	1,69347070	0,00060158
0,13102110	0,09326164	0,51539534	0,04192387	1,50741196	0,00270176	0,08823761	0,06869594	0,45962254	0,01384759	1,59077104	0,00112867
0,14991579	0,12385827	0,50766734	0,07270639	1,55293198	0,00393254	0,11101299	0,01237661	0,52649088	0,01160998	1,56602408	0,00109398
