# Supplementary material for: Effects of Four Days Hiking on Postural Control
Source: PLoS One. 2015 Apr 22;10(4):e0123214. doi: 10.1371/journal.pone.0123214 (PMC4406731; doi:10.1371/journal.pone.0123214)
Supplement: S1 Data — (ZIP) [file pone.0123214.s001.zip › Spectrum_interv_Fourth.txt]

0,12640130	0,02268791	0,55370026	0,01521849	1,51602624	0,00188602	0,08915540	0,01638866	0,61082985	0,00576843	1,59463071	0,00117624
0,15338444	0,15726412	0,56952413	0,06943909	1,48650668	0,00356171	0,12336623	0,00952947	0,52161726	0,01442151	1,71382704	0,00092895
0,14961945	0,16881723	0,58942457	0,08205587	1,44199280	0,00726112	0,09245861	0,05800827	0,57462467	0,03277250	1,65320082	0,00189910
0,11905700	0,04715609	0,60288748	0,00855919	1,48343185	0,00249029	0,14330863	0,04025373	0,63447110	0,01381096	1,53520920	0,00246554
0,10900133	0,07393603	0,61595413	0,04388720	1,40827715	0,00620037	0,11086502	0,03903953	0,61516339	0,01889394	1,40877247	0,00277316
0,12020505	0,04815918	0,55125185	0,02420022	1,57318251	0,00616917	0,13510186	0,02667813	0,63135255	0,03574093	1,47120370	0,00605657
0,10916590	0,09695497	0,58895549	0,02555634	1,54851377	0,00506696	0,07897690	0,19147623	0,55924030	0,01106015	1,77698345	0,00126556
0,14910500	0,07292867	0,56619052	0,04467905	1,41309618	0,01218637	0,11730654	0,00419183	0,64160930	0,00488557	1,66395505	0,00114171
0,11076914	0,03204908	0,54301796	0,01015620	1,65586949	0,00086657	0,04815696	0,01048045	0,59771085	0,00238850	1,81943683	0,00045477
0,10784331	0,07246881	0,53719879	0,02887032	1,48754076	0,00637869	0,08790673	0,00716485	0,62585473	0,00543153	1,64775956	0,00102584
0,12753989	0,05061815	0,50808629	0,03429606	1,58161418	0,00177391	0,11829947	0,02269463	0,47394451	0,01311002	1,76427216	0,00099996
0,10006736	0,02924353	0,51122183	0,01001340	1,48172332	0,00262389	0,09088395	0,00830933	0,47770989	0,00431864	1,80950531	0,00061272
0,12891616	0,03978043	0,53414143	0,01986485	1,46702409	0,00478690	0,10534191	0,03576895	0,49773788	0,00707800	1,69407084	0,00077631
0,12155821	0,04734368	0,56117690	0,02661761	1,46720493	0,00287859	0,16409779	0,05820454	0,59027627	0,02795984	1,51220303	0,00160605
0,11295508	0,10719713	0,55590048	0,02601604	1,52748953	0,00510064	0,10797204	0,02248810	0,50918681	0,00688074	1,74927065	0,00057905
0,13937506	0,04907086	0,50422525	0,03630727	1,61685423	0,00373347	0,08280815	0,01885181	0,57083841	0,00472761	1,65755610	0,00109875
0,09172631	0,10039485	0,60736474	0,01392375	1,42981312	0,00375185	0,09712031	0,06579178	0,52220407	0,00877551	1,60502211	0,00106839
0,13177568	0,02886096	0,53298564	0,01403621	1,55456953	0,00204001	0,11848458	0,00529220	0,50483385	0,00645235	1,84950063	0,00077957
0,10263319	0,08999094	0,59691944	0,04759332	1,46903452	0,00761303	0,12027145	0,02934897	0,59564717	0,01735376	1,39692330	0,00814917
0,11642465	0,03994946	0,58274839	0,01454430	1,54501303	0,00233207	0,09969785	0,03531274	0,63075845	0,01544605	1,43585912	0,00319247
0,13527993	0,08206177	0,55126335	0,03421046	1,49003869	0,00637559	0,10191031	0,00816251	0,59721846	0,00991389	1,63121110	0,00227686
0,13688002	0,07487570	0,56516636	0,04509623	1,48004934	0,00481939	0,14544128	0,01237993	0,54444609	0,01548293	1,54476168	0,00164965
0,14359634	0,03579917	0,55419992	0,01532533	1,57786634	0,00282915	0,10597227	0,00932937	0,53643339	0,00282994	1,88230760	0,00052448
0,13137192	0,05761555	0,55138191	0,02551930	1,46730466	0,00362414	0,14528576	0,04985989	0,52837334	0,02866344	1,60950283	0,00131598
0,12688255	0,06987446	0,53138300	0,04654312	1,48351757	0,00284584	0,10757510	0,03864958	0,48815617	0,01229401	1,61805430	0,00117263
0,13018258	0,06615030	0,57718585	0,02704473	1,49859498	0,00228892	0,07484388	0,00746382	0,59720879	0,00513375	1,75341893	0,00071221
