# Supplementary material for: Effects of Four Days Hiking on Postural Control
Source: PLoS One. 2015 Apr 22;10(4):e0123214. doi: 10.1371/journal.pone.0123214 (PMC4406731; doi:10.1371/journal.pone.0123214)
Supplement: S1 Data — (ZIP) [file pone.0123214.s001.zip › Spectrum_interv_Pre.txt]

0,12264179	0,03666779	0,51720916	0,01598924	1,59616387	0,00195105	0,15294605	0,00332704	0,56159371	0,00410671	1,73808003	0,00054682
0,12835389	0,06844024	0,48488996	0,02476284	1,56838236	0,00211020	0,07875078	0,00679864	0,54635492	0,00788824	1,64404299	0,00084130
0,12301397	0,29250295	0,52652345	0,07676864	1,46222094	0,00517618	0,07952949	0,01076632	0,57401798	0,00967802	1,66553197	0,00134973
0,13170287	0,02281485	0,52422344	0,01681921	1,60564351	0,00194318	0,13517731	0,00652618	0,57501984	0,00530206	1,61724265	0,00139077
0,10438021	0,06024532	0,55137610	0,02435639	1,49702025	0,00306458	0,04077460	0,04638833	0,50867087	0,00602899	1,64565007	0,00072337
0,12928129	0,02436790	0,54835410	0,03335951	1,57737615	0,00459551	0,09973908	0,01610465	0,50894859	0,01118298	1,65040080	0,00161657
0,10503756	0,06048519	0,55762047	0,02928622	1,67809789	0,00554645	0,09488048	0,00842339	0,50359896	0,00892040	1,72566671	0,00143184
0,11216098	0,08444341	0,55268149	0,01905312	1,49750968	0,00500393	0,09724580	0,00551195	0,54060708	0,00367605	1,75682126	0,00059850
0,10603392	0,07377807	0,50872385	0,02821157	1,57398474	0,00128368	0,11135220	0,01765798	0,45495278	0,01108122	1,81127270	0,00046005
0,09955722	0,15702161	0,49522523	0,03063455	1,66360428	0,00302812	0,13737346	0,00301644	0,63517531	0,00670436	1,69040740	0,00104112
0,13449452	0,04020474	0,51449866	0,02502527	1,59921047	0,00169538	0,13054927	0,00680406	0,65222272	0,00588080	1,53683048	0,00212910
0,10146619	0,02773992	0,54388142	0,01572957	1,59290858	0,00217758	0,07525366	0,00681867	0,59180483	0,00355026	1,60645509	0,00131023
0,13784001	0,05851632	0,49625795	0,02189687	1,61169922	0,00170129	0,12117699	0,02576384	0,51493511	0,00727687	1,74079069	0,00055181
0,13035469	0,05644404	0,55510787	0,02648198	1,67638965	0,00107970	0,15103153	0,01876170	0,57292034	0,00981519	1,67844370	0,00064693
0,10211666	0,12609027	0,61219413	0,02062713	1,57144125	0,00436983	0,11390239	0,01373701	0,55727381	0,01018765	1,62041805	0,00091658
0,16782902	0,05369374	0,53314153	0,02519185	1,67490647	0,00439859	0,04812121	0,02161057	0,60314064	0,00437108	1,69615358	0,00125844
0,13004249	0,06227430	0,60078068	0,02839674	1,54319520	0,00527634	0,10671830	0,01019459	0,52846365	0,00635589	1,61074218	0,00103606
0,09836123	0,03788984	0,50753962	0,01858535	1,72144456	0,00127731	0,11635361	0,01342933	0,51300140	0,00940598	1,81754731	0,00096637
0,09888734	0,11376807	0,54649343	0,05574364	1,61138633	0,00592789	0,09573332	0,02598488	0,56985036	0,02285185	1,41365497	0,01628607
0,10570659	0,06203130	0,55614207	0,01781026	1,51055222	0,00289155	0,14196816	0,03445396	0,61135896	0,01439213	1,52048112	0,00263508
0,11489529	0,16118341	0,53372018	0,04729653	1,58014125	0,00504170	0,11511432	0,02215688	0,54077458	0,01853456	1,61044417	0,00255758
0,11236367	0,08615453	0,56914669	0,03739578	1,53217050	0,00399983	0,07041584	0,00375936	0,62324117	0,00463747	1,66042585	0,00101708
0,14415139	0,05757007	0,53461365	0,02885022	1,55790807	0,00296186	0,12448396	0,00356303	0,59342738	0,00720448	1,64814243	0,00108799
0,08648067	0,12794405	0,50777947	0,03034163	1,57155198	0,00229481	0,11590233	0,00578446	0,58613348	0,00863000	1,55419636	0,00153293
0,12508591	0,17388404	0,53658489	0,04546381	1,51334688	0,00317776	0,09766026	0,03610966	0,48954328	0,01207380	1,68298838	0,00097600
0,10780561	0,10866143	0,55291854	0,03599930	1,53986348	0,00337659	0,13407870	0,00147070	0,64885162	0,00522718	1,63281983	0,00123754
