# Supplementary material for: Effects of Four Days Hiking on Postural Control
Source: PLoS One. 2015 Apr 22;10(4):e0123214. doi: 10.1371/journal.pone.0123214 (PMC4406731; doi:10.1371/journal.pone.0123214)
Supplement: S1 Data — (ZIP) [file pone.0123214.s001.zip › Spectrum_interv_Second.txt]

0,12386042	0,04173389	0,56473244	0,01508501	1,57018001	0,00170193	0,10300282	0,01376403	0,55869112	0,00344517	1,62281042	0,00093655
0,15850340	0,18300131	0,44723708	0,08247385	1,71286069	0,00234111	0,08303124	0,01747310	0,53888176	0,01440353	1,69778898	0,00136259
0,13174108	0,19827741	0,53827587	0,06405017	1,56347455	0,00404428	0,08967075	0,02793573	0,59579656	0,00988888	1,66963832	0,00120174
0,12114701	0,02249442	0,50795744	0,01498981	1,52707156	0,00234269	0,10322895	0,00587743	0,52392991	0,00396924	1,81782802	0,00074172
0,10883618	0,03871652	0,59906331	0,02442905	1,53004800	0,00304584	0,09507089	0,02351608	0,59848215	0,01329724	1,48825979	0,00196100
0,08466784	0,03473727	0,56796062	0,01508076	1,48000723	0,00358161	0,12919204	0,01625176	0,48448763	0,00726420	1,62807625	0,00078455
0,11060241	0,08620203	0,60847314	0,06120351	1,50054360	0,00859559	0,11150704	0,08245714	0,58279788	0,02521841	1,69622620	0,00228709
0,08478669	0,08634813	0,61287341	0,04413186	1,43733783	0,01165668	0,12803417	0,01383202	0,54400824	0,00696458	1,69138713	0,00142221
0,08290875	0,19766189	0,51741391	0,04253347	1,61517628	0,00241542	0,07957268	0,16164365	0,49528093	0,01320947	1,77510759	0,00096353
0,13337237	0,08534334	0,49896337	0,05650410	1,54228996	0,00470914	0,08921961	0,00331098	0,67284276	0,00500054	1,67957340	0,00107776
0,12343425	0,03419026	0,50700610	0,02413082	1,60153266	0,00210712	0,09769228	0,00487739	0,52772530	0,00206092	1,91577269	0,00042029
0,12247348	0,05625755	0,49903281	0,05280691	1,58743458	0,00278063	0,12454993	0,01449051	0,56423081	0,01030758	1,59197657	0,00175080
0,09953026	0,03554165	0,56361211	0,01014340	1,49345778	0,00260698	0,09247931	0,00535927	0,47154595	0,00399634	1,75657230	0,00051995
0,10249925	0,10106073	0,50012551	0,03227721	1,64125399	0,00132652	0,09930202	0,07231357	0,51524087	0,01837844	1,63056610	0,00125878
0,10423497	0,14845153	0,51076934	0,02653631	1,56502427	0,00447676	0,11142491	0,01974493	0,46575133	0,00638338	1,70018470	0,00085958
0,18570976	0,04147770	0,55063753	0,03565149	1,62421018	0,00305859	0,10499809	0,00707068	0,55160389	0,00370666	1,74332592	0,00075376
0,13744003	0,05006418	0,62207134	0,03743609	1,41881176	0,00550249	0,09920792	0,00878990	0,56824871	0,00521645	1,58927938	0,00135813
0,11951258	0,01596783	0,51636288	0,02230700	1,58116899	0,00259862	0,14703472	0,00950190	0,48614356	0,01184008	1,69596819	0,00164379
0,11344055	0,07899223	0,57539889	0,05685791	1,55114040	0,00619700	0,12792601	0,04007988	0,57829658	0,04166665	1,48069299	0,00829449
0,09456779	0,05434860	0,60721540	0,03105193	1,55795591	0,00381451	0,11802231	0,01876671	0,54793306	0,01290345	1,65108028	0,00185855
0,11352327	0,10512825	0,54720505	0,03437804	1,50999182	0,00486464	0,13564277	0,00767556	0,55568608	0,01379881	1,66264212	0,00200761
0,08636342	0,09103588	0,59192118	0,03266435	1,45573989	0,00457024	0,09871735	0,00601825	0,52767740	0,00600700	1,68260942	0,00085955
0,15735270	0,02904097	0,58148295	0,02143701	1,53931205	0,00211591	0,09956496	0,00345577	0,57244083	0,00192414	1,83071914	0,00053498
0,12484986	0,10473251	0,48566467	0,03854534	1,64064561	0,00178407	0,11942628	0,03914524	0,53125390	0,01552922	1,70084646	0,00095154
0,11221527	0,15161264	0,54570917	0,05318605	1,51748978	0,00506718	0,09008987	0,03552901	0,53747220	0,01395058	1,81666864	0,00213959
0,09428535	0,12571498	0,56261313	0,04275425	1,48084829	0,00393235	0,11019155	0,00498496	0,59452782	0,00874523	1,59590333	0,00125822
