# Supplementary material for: Effects of Four Days Hiking on Postural Control
Source: PLoS One. 2015 Apr 22;10(4):e0123214. doi: 10.1371/journal.pone.0123214 (PMC4406731; doi:10.1371/journal.pone.0123214)
Supplement: S1 Data — (ZIP) [file pone.0123214.s001.zip › Spectrum_interv_Third.txt]

0,11211155	0,05782111	0,55659740	0,02568275	1,51255391	0,00239369	0,10507561	0,02114546	0,57871365	0,00605257	1,69687576	0,00084162
0,13556513	0,14264369	0,47859710	0,06178246	1,66580499	0,00230288	0,09383870	0,02775936	0,51489735	0,01662382	1,72664183	0,00120930
0,13502030	0,16048059	0,54012554	0,05238744	1,49094725	0,00567546	0,13718690	0,03593097	0,47916576	0,02181612	1,70196290	0,00115070
0,09266049	0,02593982	0,57285049	0,01286176	1,54298266	0,00251427	0,12125427	0,01168523	0,57719730	0,00859945	1,73926465	0,00109910
0,11104122	0,06643154	0,53977658	0,06696584	1,49256209	0,00706944	0,07322826	0,02346573	0,50187765	0,00914705	1,62310021	0,00108452
0,09153821	0,03697655	0,56620913	0,02892949	1,40533988	0,00932460	0,14052439	0,00661319	0,50549328	0,00689841	1,74525623	0,00075988
0,10378739	0,10482488	0,64835424	0,02926659	1,44476262	0,01196318	0,09658198	0,05183941	0,51269316	0,01612014	1,76042127	0,00144565
0,11715261	0,05202030	0,61417723	0,04602239	1,43673402	0,00996489	0,15827671	0,02230819	0,55932267	0,01477357	1,79704408	0,00118825
0,12099648	0,13728620	0,52871764	0,04576916	1,65698710	0,00286577	0,09104153	0,19678973	0,53722817	0,01886194	1,57259109	0,00227823
0,10352780	0,09001136	0,54517828	0,03933430	1,40926965	0,00833861	0,08853044	0,00739961	0,54019647	0,00831162	1,68409628	0,00104236
0,12340775	0,03758389	0,55177524	0,02650123	1,61134559	0,00243877	0,12920484	0,04206229	0,57060086	0,01062412	1,62086259	0,00168010
0,10093725	0,14299091	0,54637793	0,02299652	1,67642844	0,00395123	0,11490280	0,02153497	0,56209058	0,00931872	1,72658885	0,00175716
0,11610778	0,03087572	0,51465908	0,02101599	1,42691488	0,00337903	0,12421417	0,02567723	0,47019579	0,01264830	1,77195814	0,00055380
0,11163797	0,08339716	0,52154279	0,03375243	1,58763229	0,00176813	0,13534282	0,03128339	0,52207051	0,01549750	1,73368956	0,00090524
0,08760677	0,21975581	0,58456328	0,01905002	1,63546314	0,00928149	0,09448182	0,03527700	0,51439719	0,00792111	1,61897650	0,00146504
0,12513501	0,04729964	0,50811722	0,03070561	1,55705261	0,00477475	0,13573660	0,04783989	0,55178378	0,01414989	1,61208074	0,00153420
0,11080742	0,25229522	0,60642816	0,04293850	1,54258458	0,00653159	0,10868198	0,01686297	0,56392233	0,01061039	1,69536189	0,00101727
0,09375939	0,04797092	0,56102834	0,02053219	1,60380550	0,00375944	0,13393301	0,02995551	0,50306455	0,01865660	1,85548341	0,00147599
0,13653045	0,08076246	0,54915674	0,04506300	1,46083177	0,00518987	0,12196178	0,06409552	0,49662622	0,01885375	1,63520732	0,00187794
0,10330122	0,05511639	0,53512999	0,03728008	1,54870008	0,00288900	0,12512906	0,04611009	0,55506105	0,02499837	1,53727466	0,00331790
0,14769199	0,11355687	0,57793222	0,06063682	1,49210023	0,00808277	0,10592356	0,03063889	0,51032966	0,02778185	1,66877644	0,00288064
0,13023495	0,10249633	0,60160170	0,03070317	1,63615182	0,01955905	0,09320108	0,03139386	0,58477958	0,01365869	1,84416513	0,02688732
0,16530130	0,05324495	0,53664322	0,04189322	1,47835993	0,00950485	0,09170035	0,00843421	0,55588265	0,00476636	1,67092315	0,00107664
0,12377274	0,07440572	0,56016754	0,04047739	1,47256185	0,00374574	0,10451542	0,11349009	0,53345406	0,01896137	1,59030744	0,00129814
0,13713182	0,12789564	0,54419043	0,08108331	1,50472856	0,00513013	0,11848970	0,08113600	0,53621346	0,03249980	1,66039296	0,00314829
0,13245123	0,09127108	0,53682018	0,06418689	1,50222306	0,00603008	0,09216536	0,00477924	0,61678734	0,00949196	1,65740573	0,00122264
